# Supplementary material for: Differences in the Gene Regulatory Network for Floral Induction in Two Camellia Species
Source: Int J Mol Sci. 2025 Nov 8;26(22):10854. doi: 10.3390/ijms262210854 (PMC12652118; doi:10.3390/ijms262210854)
Supplement: Supplementary file 1 [file ijms-26-10854-s001.zip]

Archive with 1 entries (1 files):
- ijms-3915764-supplementary.pdf
